# Supplementary material for: The Mediator CDK8-Cyclin C complex modulates Dpp signaling in Drosophila by stimulating Mad-dependent transcription
Source: PLoS Genet. 2020 May 28;16(5):e1008832. doi: 10.1371/journal.pgen.1008832 (PMC7282676; doi:10.1371/journal.pgen.1008832)
Supplement: S2 Table — Normalization of average intensity of the anti-β-Gal staining in the dorsal and ventral compartments of wing discs. Five wing discs were analyzed for each genotype, except UAS-Cdk7-i and UAS-sgg-i (N = 3). Student’s t-test was used to compare the Sal-lacZ expression levels in the dorsal and ventral compartments of five discs of the same genotype. See Materials and Methods for more details. (XLSX) [file pgen.1008832.s012.xlsx]

## Sheet: S2 Table
	Ventral
	+	UAS-mad-i	UAS-medea-i	UAS-CDK8-i	UAS-CycC-i	UAS-CDK8-i, CycC-i	UAS-Med1-i	UAS-Med12-i	UAS-Med13-i	UAS-Med15-i	UAS-Med23-i	UAS-Med24-i	UAS-Med31-i	UAS-yki-i	UAS-CDK9-i	UAS-CycT-i	UAS-Cdk7-i	UAS-sgg-i
Disc1	0.956416	1.5019	1.13554	0.979545	1.1177	1.04389	1.01795	1.01443	1.05209	1.09386	1.09519	1.09386	0.988205	1.03948	1.05222	0.979959	0.999857	1.23393
Disc2	0.943335	1.51047	0.913885	0.977017	0.895394	0.973329	1.1128	1.06872	1.01656	1.02866	1.01559	1.02866	1.09044	0.971805	0.962219	0.98934	0.867102	1.36398
Disc3	0.956405	1.16791	1.03845	1.13094	1.01858	0.860965	1.1491	0.986944	0.905517	1.0169	0.956857	1.0169	1.06667	1.03728	1.22798	1.11735	0.952689	0.944955
Disc4	1.00267	1.00339	1.03967	0.832805	1.04004	0.966483	1.17536	1.06164	0.996258	0.927332	1.07915	0.927332	0.900592	0.927524	0.957661	0.602269
Disc5	1.15558	0.904625	1.30967	1.09957	1.06751	1.14871	1.00982	1.01188	1.22978	1.28267	0.982077	1.01415	1.22643	1.18421	0.916806	0.999743
average	1.00288	1.21766	1.08744	1.00398	1.02784	0.998675	1.09301	1.02872	1.04004	1.06989	1.02577	1.01618	1.05447	1.03206	1.02338	0.937732	0.939882	1.18095
std	0.0882914	0.279691	0.147055	0.118197	0.082801	0.106298	0.0756197	0.035058	0.119069	0.132929	0.0600616	0.0593481	0.121532	0.0971985	0.124612	0.195633	0.0672977	0.214475
	1.00288	1.21766	1.08744	1.00398	1.02784	0.998675	1.09301	1.02872	1.04004	1.06989	1.02577	1.01618	1.05447	1.03206	1.02338	0.937732	0.939882	1.18095
normalized average	1	1	1	1	1	1	1	1	1	1	1	1	1	1	1	1	1	1
normalized std	0.0880378	0.229696	0.135231	0.117729	0.0805579	0.106439	0.0691851	0.0340792	0.114485	0.124246	0.0585525	0.0584031	0.115255	0.0941792	0.121765	0.208624	0.0716022	0.181612
	Dorsal
	+	UAS-mad-i	UAS-medea-i	UAS-CDK8-i	UAS-CycC-i	UAS-CDK8-i, CycC-i	UAS-Med1-i	UAS-Med12-i	UAS-Med13-i	UAS-Med15-i	UAS-Med23-i	UAS-Med24-i	UAS-Med31-i	UAS-yki-i	UAS-CDK9-i	UAS-CycT-i	UAS-Cdk7-i	UAS-sgg-i
Disc1	0.883608	0.797809	0.465022	0.620998	0.5726	0.565885	1.01674	0.224967	0.300464	0.566646	0.681619	0.566646	0.613552	0.655994	0.484907	0.548138	0.970674	1.27846
Disc2	0.796478	0.913212	0.195094	0.745808	0.617503	0.37667	1.19796	0.348286	0.362688	0.359752	0.581913	0.359752	0.22687	0.445593	0.45449	0.733322	0.783803	1.32723
Disc3	0.820628	0.618302	0.535809	0.805504	0.48404	0.515778	1.2659	0.204625	0.181946	0.554935	0.542054	0.554935	0.845868	0.428923	0.578298	0.898021	0.878609	0.710371
Disc4	0.955499	0.539605	0.553525	0.691538	0.483154	0.493749	0.987826	0.201467	0.229655	0.667459	0.471317	0.667459	0.479471	0.632839	0.447748	0.298006
Disc5	1.06948	0.661181	0.74916	0.88213	0.700293	0.493716	0.916465	0.241417	0.363846	0.685925	0.613015	0.336038	0.349355	0.613587	0.557281	0.472225
average	0.905139	0.706022	0.499722	0.749196	0.571518	0.48916	1.07698	0.244152	0.28772	0.566943	0.577983	0.496966	0.503023	0.555387	0.504545	0.589942	0.877695	1.10535
std	0.110632	0.148957	0.200262	0.100763	0.0924109	0.0694459	0.148044	0.0604233	0.0808355	0.129743	0.0785041	0.143186	0.23989	0.109036	0.0598701	0.232542	0.0934388	0.342932
	1.00288	1.21766	1.08744	1.00398	1.02784	0.998675	1.09301	1.02872	1.04004	1.06989	1.02577	1.01618	1.05447	1.03206	1.02338	0.937732	0.939882	1.18095
normalized average	0.902538	0.57982	0.45954	0.746228	0.556035	0.489809	0.985337	0.237336	0.276643	0.52991	0.563462	0.489053	0.477041	0.538136	0.493019	0.629117	0.933835	0.935982
normalized std	0.110314	0.122331	0.184159	0.100364	0.0899074	0.0695381	0.135447	0.0587362	0.0777234	0.121268	0.0765317	0.140906	0.227499	0.105649	0.0585024	0.247983	0.0994154	0.290386
t-test	0.0805708	0.00343922	0.000368886	0.00316386	1.78952e-05	9.4731e-06	0.417356	3.38249e-09	1.30901e-06	0.000152208	3.85393e-06	3.49553e-05	0.00089482	4.20671e-05	1.54516e-05	0.0168471	0.201271	0.381177
